# Supplementary material for: Three-Dimensional Bioprinting with Alginate by Freeform Reversible Embedding of Suspended Hydrogels with Tunable Physical Properties and Cell Proliferation
Source: Bioengineering (Basel). 2022 Dec 15;9(12):807. doi: 10.3390/bioengineering9120807 (PMC9774270; doi:10.3390/bioengineering9120807)
Supplement: Supplementary file 1 [file bioengineering-09-00807-s001.zip]

Archive with 1 entries (1 files):
- bioengineering-2015043-supplementary.pdf
